# Supplementary material for: Evaluation of Septoria Nodorum Blotch (SNB) Resistance in Glumes of Wheat (Triticum aestivum L.) and the Genetic Relationship With Foliar Disease Response
Source: Front Genet. 2021 Jun 29;12:681768. doi: 10.3389/fgene.2021.681768 (PMC8276050; doi:10.3389/fgene.2021.681768)
Supplement: Supplementary file 1 [file Presentation_1.ZIP]

Archive with 4 entries (4 files):
- Figure S1.PDF
- Figure S2.JPEG
- Figure S3.JPEG
- Figure S4.JPEG
